# Supplementary material for: Convergent differentiation of multiciliated cells
Source: Sci Rep. 2023 Dec 27;13:23028. doi: 10.1038/s41598-023-50077-5 (PMC10754865; doi:10.1038/s41598-023-50077-5)
Supplement: Supplementary file 1 — Supplementary Information. [file 41598_2023_50077_MOESM1_ESM.zip]

Archive with 4 entries (4 files):
- MCCtissues.supplement.SciRep-rev1_1129.docx
- STable1.PCAFeatureGenes.xlsx
- STable2.TissueSpecificGeneExpression_HumanProteinAtlas.xlsx
- STable3.TissueSpecificGeneExpression_GTEx.xlsx
