# Supplementary material for: Convergent differentiation of multiciliated cells
Source: Sci Rep. 2023 Dec 27;13:23028. doi: 10.1038/s41598-023-50077-5 (PMC10754865; doi:10.1038/s41598-023-50077-5)
Supplement: Supplementary file 1 — Supplementary Information. [file 41598_2023_50077_MOESM1_ESM.zip › STable1.PCAFeatureGenes.xlsx]

## Sheet: PC1
PC1_positive	PC1_negative
AQP3	ADAM8
B2M	APOD
B3GNT5	ARMC3
BCO2	ASAH1
C12orf75	ATG9B
C1orf194	BTG2
C20orf85	C10orf53
C6orf118	CLDN1
CAPZA1	CLDN4
CAST	CLGN
CCDC170	CNDP2
CD164L2	COQ4
CD46	CYP4X1
CD74	DGKH
CHST9	DYNLL1
CST6	EGR1
CTSS	FABP6
DNAAF1	FAM3B
DNPH1	FOS
EFHC1	FOSB
GOLM1	GDF15
GSTK1	GSDMD
IGFBP7	HDC
MAP3K19	JAM3
MRPS31	JUN
NQO1	LCN2
NUCB2	LRG1
OMG	MAGED2
P4HTM	MUC16
PEBP1	NEIL1
PERP	NELL2
PSCA	PCP4L1
RARRES1	PLAC8
ROPN1L	PLEKHS1
RRAD	PMAIP1
SAMHD1	PSMB8
SAT1	SEC14L3
SLC44A4	SLC34A2
SLFN5	TAF7
SLPI	TIMMDC1
ST6GALNAC1	TMEM176A
TACSTD2	TMEM176B
TMEM190	TMEM212
TMSB10	TRIP13
TNFAIP8L1	TTLL10
TSTD1	VNN3
UBA52	VPREB3
UFC1	YPEL5
VSTM2L	ZBTB20
WDR54	ZMYND10

## Sheet: PC2
PC2_positive	PC2_negative
APOE	ADAM8
ARHGAP5	ALDH3B1
ASCC1	ANXA1
BTG1	ARC
CDH2	CA8
CLU	CDH26
CNN3	CLDN3
DBI	CSRP1
DMD	CXCL17
DNER	CYB5A
DPYSL2	CYP2F1
FEZ1	CYP2S1
FMN2	CYP4B1
FZD3	ELF3
GPM6B	F3
ID4	FHL2
ITM2C	GIPC2
ITPKB	GLIPR1
LGI1	GPX2
LY6H	GSN
MACF1	GSTA5
NAP1L5	GSTO1
NCAM1	IFI35
NDRG2	ISG20
NR2F1	KLF5
NR4A3	KRT18
NTRK2	KRT19
NUF2	KRT7
PAX6	KRT8
PCSK1N	LGALS3
PCSK2	LGALS3BP
PDE6D	LMO7
PPIA	LY6E
PRELP	LYPD2
PRRT1	NUPR1
RARRES2	OSR2
RTN1	PIR
SLC38A1	S100A6
SOCS3	SCGB1A1
SOX2	SCGB3A1
SOX9	SEC14L3
SPARC	SFN
SPARCL1	SLC16A11
TCF4	THBS1
TIMP2	TMEM158
TMEM47	TMEM176A
TRAF1	TSPAN1
UCHL1	TSPAN8
VIM	VPREB3
ZFP36L1	WFDC2
