# Supplementary material for: Convergent differentiation of multiciliated cells
Source: Sci Rep. 2023 Dec 27;13:23028. doi: 10.1038/s41598-023-50077-5 (PMC10754865; doi:10.1038/s41598-023-50077-5)
Supplement: Supplementary file 1 — Supplementary Information. [file 41598_2023_50077_MOESM1_ESM.zip › STable2.TissueSpecificGeneExpression_HumanProteinAtlas.xlsx]

## Sheet: Airway
GeneSymbol	Bronchus	Reliablity	Fallopian	Reliablity	Choroid_plexus	Reliablity
RBM38	100	Approved	100	Approved	100	Approved
ALCAM	100	Enhanced	100	Enhanced	10	Enhanced
MUC16	100	Enhanced	100	Enhanced	0	Enhanced
PROM1	100	Enhanced	100	Enhanced	0	Enhanced
PLAC8	100	Enhanced	100	Enhanced	0	Enhanced
ECE1	100	Enhanced	10	Enhanced	10	Enhanced
UNC93B1	100	Approved	10	Approved	10	Approved
KLF5	100	Approved	10	Approved	10	Approved
SLITRK6	100	Uncertain	10	Uncertain	10	Uncertain
WFDC2	100	Enhanced	10	Enhanced	1	Enhanced
TMC5	100	Enhanced	10	Enhanced	0	Enhanced
MYH14	100	Enhanced	10	Enhanced	0	Enhanced
TNFAIP8	100	Uncertain	10	Uncertain	0	Uncertain
AQP3	100	Enhanced	10	Enhanced	0	Enhanced
PIGR	100	Enhanced	0	Enhanced	0	Enhanced
MUC5B	100	Enhanced	0	Enhanced	0	Enhanced
SCGB1A1	100	Enhanced	0	Enhanced	0	Enhanced
PAX9	100	Enhanced	0	Enhanced	0	Enhanced
BPIFB1	100	Enhanced	0	Enhanced	0	Enhanced
VILL	100	Enhanced	0	Enhanced	0	Enhanced
FAM3D	100	Approved	0	Approved	0	Approved
ADH7	100	Enhanced	0	Enhanced	0	Enhanced
GCLC	10	Approved	100	Approved	10	Approved
GALNT18	10	Approved	10	Approved	100	Approved
LGALS3	10	Enhanced	10	Enhanced	10	Enhanced
TSPO	10	Uncertain	10	Uncertain	10	Uncertain
PI4K2B	10	Enhanced	10	Enhanced	10	Enhanced
ABRACL	10	Enhanced	10	Enhanced	10	Enhanced
RAB11FIP1	10	Enhanced	10	Enhanced	10	Enhanced
PIR	10	Approved	10	Approved	1	Approved
SHB	10	Uncertain	10	Uncertain	1	Uncertain
PDZK1IP1	10	Enhanced	10	Enhanced	0	Enhanced
SLC6A6	10	Enhanced	1	Enhanced	1	Enhanced
TACSTD2	10	Enhanced	1	Enhanced	0	Enhanced
SIX1	10	Enhanced	1	Enhanced	0	Enhanced
ALDH3A1	10	Enhanced	1	Enhanced	0	Enhanced
MUC4	10	Approved	1	Approved	0	Approved
AQP5	10	Enhanced	0	Enhanced	0	Enhanced
FOXA1	10	Enhanced	0	Enhanced	0	Enhanced
CYB5A	10	Enhanced	0	Enhanced	0	Enhanced
ABCA7	1	Enhanced	100	Enhanced	0	Enhanced
MAP3K9	1	Approved	10	Approved	10	Approved
DAPL1	1	Enhanced	10	Enhanced	1	Enhanced
C2CD2L	1	Approved	1	Approved	100	Approved
SSH2	1	Uncertain	1	Uncertain	10	Uncertain
PITX1	1	Approved	1	Approved	1	Approved
HPGD	1	Enhanced	1	Enhanced	0	Enhanced
PLEKHG6	1	Uncertain	0	Uncertain	100	Uncertain
KRT4	1	Enhanced	0	Enhanced	0	Enhanced
GCH1	1	Approved	0	Approved	0	Approved
SLC26A2	1	Enhanced	0	Enhanced	0	Enhanced
TSPAN1	0	N/A	100	Approved	1	Approved
ZNF750	0	Enhanced	10	Enhanced	10	Enhanced
ME1	0	Enhanced	1	Enhanced	10	Enhanced
ITGB6	0	Approved	1	Approved	0	Approved
DHCR24	0	Enhanced	0	Enhanced	10	Enhanced
BCL2L14	0	Enhanced	0	Enhanced	10	Enhanced
OTX1	0	Uncertain	0	Uncertain	10	Uncertain
CDH26	0	N/A	0	Uncertain	10	Uncertain
CCL28	0	Supported	0	Supported	10	Supported
KLHL21	0	N/A	0	Uncertain	1	Uncertain
FBLIM1	0	Approved	0	Approved	1	Approved
GPRC5A	0	Enhanced	0	Enhanced	1	Enhanced
NEK2	0	Enhanced	0	Enhanced	0	Enhanced
GPX2	0	Enhanced	0	Enhanced	0	Enhanced
PRSS22	0	Approved	0	Approved	0	Approved
CLIC6	0	Enhanced	0	Enhanced	0	Enhanced
LIPH	0	Approved	0	Approved	0	Approved
TMEM154	0	Uncertain	0	Uncertain	0	Uncertain
LRRC26	0	Approved	0	Approved	0	Approved
SLURP1	0	Approved	0	Approved	0	Approved

## Sheet: Oviduct
GeneSymbol	Bronchus	Reliablity	Fallopian	Reliablity	Choroid_plexus	Reliablity
PFKP	100	Uncertain	100	Uncertain	100	Uncertain
YIPF2	100	Approved	100	Approved	100	Approved
STARD5	100	Approved	100	Approved	100	Approved
KIAA0319L	0	N/A	100	Supported	100	Supported
CYB5R1	100	Enhanced	100	Enhanced	10	Enhanced
TCTN3	100	Approved	100	Approved	10	Approved
PRKCD	100	Enhanced	100	Enhanced	10	Enhanced
MTFR1L	10	Approved	100	Approved	10	Approved
TMEM254	10	Approved	100	Approved	10	Approved
SPAG7	10	Uncertain	100	Uncertain	10	Uncertain
WFS1	10	Approved	100	Approved	10	Approved
TRAF3IP2	10	Approved	100	Approved	10	Approved
CD44	100	Enhanced	100	Enhanced	1	Enhanced
B4GALT1	100	Enhanced	100	Enhanced	1	Enhanced
GALM	0	Enhanced	100	Enhanced	1	Enhanced
SLC23A1	10	Enhanced	100	Enhanced	0	Enhanced
MEIS1	1	Approved	100	Approved	0	Approved
OVGP1	0	Enhanced	100	Enhanced	0	Enhanced
SLC29A3	10	Approved	10	Approved	100	Approved
RPS6KA1	10	Enhanced	10	Enhanced	10	Enhanced
WDR77	10	Enhanced	10	Enhanced	10	Enhanced
RGL3	10	Uncertain	10	Uncertain	10	Uncertain
ZNF512	10	Approved	10	Approved	10	Approved
NSUN2	10	Supported	10	Supported	10	Supported
CALCOCO2	1	Enhanced	10	Enhanced	10	Enhanced
GREB1	1	Uncertain	10	Uncertain	10	Uncertain
TGFA	0	N/A	10	Approved	10	Approved
IFT140	10	Approved	10	Approved	1	Approved
EMX2	0	Enhanced	10	Enhanced	1	Enhanced
VTCN1	100	Approved	10	Approved	0	Approved
LAMC2	10	Enhanced	10	Enhanced	0	Enhanced
GMPPA	10	Approved	10	Approved	0	Approved
GMNN	10	Enhanced	10	Enhanced	0	Enhanced
GATA6	1	Approved	10	Approved	0	Approved
ESR1	0	Enhanced	10	Enhanced	0	Enhanced
POLG2	100	Approved	1	Approved	100	Approved
PROSER1	10	Uncertain	1	Uncertain	100	Uncertain
MGLL	1	Enhanced	1	Enhanced	100	Enhanced
RSPO1	10	Uncertain	1	Uncertain	10	Uncertain
RBBP8	1	Approved	1	Approved	10	Approved
ALDH18A1	10	Approved	1	Approved	1	Approved
CROT	10	Enhanced	1	Enhanced	1	Enhanced
PCED1B	10	Approved	1	Approved	1	Approved
DEPDC5	0	Uncertain	1	Uncertain	1	Uncertain
CFI	10	Supported	1	Supported	0	Supported
AMIGO2	1	Uncertain	1	Uncertain	0	Uncertain
BNC2	1	Approved	1	Approved	0	Approved
CA12	0	Enhanced	1	Enhanced	0	Enhanced
PAX8	0	Enhanced	1	Enhanced	0	Enhanced
ELOVL7	10	Approved	0	Approved	100	Approved
CDKL1	0	Uncertain	0	Uncertain	100	Uncertain
PANX1	10	Uncertain	0	Uncertain	10	Uncertain
LAMB1	1	Enhanced	0	Enhanced	10	Enhanced
MANBA	0	Approved	0	Approved	10	Approved
PDE8B	1	Supported	0	Supported	0	Supported
BCAT1	0	Uncertain	0	Uncertain	0	Uncertain
CLDN10	0	Enhanced	0	Enhanced	0	Enhanced
MGP	0	Approved	0	Approved	0	Approved

## Sheet: Ependyma
GeneSymbol	Bronchus	Reliablity	Fallopian	Reliablity	Choroid_plexus	Reliablity
NFIA	100	Enhanced	100	Enhanced	100	Enhanced
NUCKS1	100	Supported	100	Supported	100	Supported
CCDC85B	100	Uncertain	100	Uncertain	100	Uncertain
YAF2	100	Supported	100	Supported	100	Supported
CCDC8	100	Uncertain	100	Uncertain	100	Uncertain
ZFHX4	100	Uncertain	100	Uncertain	100	Uncertain
SOX9	100	Enhanced	100	Enhanced	100	Enhanced
TSHZ3	100	Approved	100	Approved	100	Approved
SNTA1	100	Approved	100	Approved	100	Approved
ZNF608	100	Approved	100	Approved	100	Approved
LMNB1	100	Supported	100	Supported	100	Supported
FGFR1	10	Approved	100	Approved	100	Approved
NDRG1	10	Approved	100	Approved	100	Approved
FZD7	10	Approved	100	Approved	100	Approved
CECR2	10	Approved	100	Approved	100	Approved
VIM	1	Enhanced	100	Enhanced	100	Enhanced
TMEM47	1	Approved	100	Approved	100	Approved
DTNA	1	Enhanced	100	Enhanced	100	Enhanced
HOXB3	0	N/A	100	Approved	100	Approved
ITIH5	100	Approved	10	Approved	100	Approved
ABAT	100	Enhanced	10	Enhanced	100	Enhanced
THRA	100	Approved	10	Approved	100	Approved
BRD9	100	Uncertain	10	Uncertain	100	Uncertain
HNRNPH2	100	Supported	10	Supported	100	Supported
ROBO2	100	Approved	10	Approved	100	Approved
WWC2	100	Uncertain	10	Uncertain	100	Uncertain
EPDR1	100	Enhanced	10	Enhanced	100	Enhanced
ATP2B1	10	Enhanced	10	Enhanced	100	Enhanced
NPAS3	10	Enhanced	10	Enhanced	100	Enhanced
ROBO1	10	Uncertain	10	Uncertain	100	Uncertain
PFN2	10	Enhanced	10	Enhanced	100	Enhanced
TPPP	10	Enhanced	10	Enhanced	100	Enhanced
PSIP1	10	Enhanced	10	Enhanced	100	Enhanced
AKT3	10	Approved	10	Approved	100	Approved
CTSF	10	Approved	10	Approved	100	Approved
RASSF8	10	Uncertain	10	Uncertain	100	Uncertain
PEG3	10	Approved	10	Approved	100	Approved
CLDN5	10	Approved	10	Approved	100	Approved
TIAM2	10	Approved	10	Approved	100	Approved
LRP12	10	Uncertain	10	Uncertain	100	Uncertain
GAS1	10	Approved	10	Approved	100	Approved
ZBTB20	1	Approved	10	Approved	100	Approved
DPYSL2	1	Supported	10	Supported	100	Supported
PADI2	0	Enhanced	10	Enhanced	100	Enhanced
ANK2	0	Enhanced	10	Enhanced	100	Enhanced
ZHX2	0	Enhanced	10	Enhanced	100	Enhanced
NDRG2	10	Enhanced	1	Enhanced	100	Enhanced
NDFIP1	10	Approved	1	Approved	100	Approved
GADD45G	10	Approved	1	Approved	100	Approved
EID2	10	Uncertain	1	Uncertain	100	Uncertain
CLIP2	10	Enhanced	1	Enhanced	100	Enhanced
SLC16A1	1	Enhanced	1	Enhanced	100	Enhanced
ZDHHC17	0	N/A	1	Approved	100	Approved
CACNB4	0	N/A	1	Approved	100	Approved
GJA1	0	Enhanced	1	Enhanced	100	Enhanced
GPRASP2	100	Enhanced	0	Enhanced	100	Enhanced
SYP	10	Enhanced	0	Enhanced	100	Enhanced
NTRK3	10	Approved	0	Approved	100	Approved
FCER1G	1	Supported	0	Supported	100	Supported
NCAM1	0	Enhanced	0	Enhanced	100	Enhanced
CKB	0	Enhanced	0	Enhanced	100	Enhanced
MAP2	0	Enhanced	0	Enhanced	100	Enhanced
UCHL1	0	Enhanced	0	Enhanced	100	Enhanced
QKI	0	Enhanced	0	Enhanced	100	Enhanced
PTN	0	Enhanced	0	Enhanced	100	Enhanced
GPM6B	0	Approved	0	Approved	100	Approved
SLC1A2	0	Enhanced	0	Enhanced	100	Enhanced
CRYAB	0	Enhanced	0	Enhanced	100	Enhanced
CNTN1	0	Enhanced	0	Enhanced	100	Enhanced
DCLK1	0	Enhanced	0	Enhanced	100	Enhanced
GNAO1	0	Enhanced	0	Enhanced	100	Enhanced
CSPG5	0	Enhanced	0	Enhanced	100	Enhanced
NLGN1	0	N/A	0	Enhanced	100	Enhanced
SPARC	0	Supported	0	Supported	100	Supported
NTRK2	0	Enhanced	0	Enhanced	100	Enhanced
APOE	0	Enhanced	0	Enhanced	100	Enhanced
NES	0	Enhanced	0	Enhanced	100	Enhanced
FAIM2	0	Enhanced	0	Enhanced	100	Enhanced
ASCL1	0	Enhanced	0	Enhanced	100	Enhanced
RIC3	100	Approved	100	Approved	10	Approved
ABCA5	100	Approved	100	Approved	10	Approved
NFIX	100	Supported	100	Supported	10	Supported
RGMA	100	Approved	100	Approved	10	Approved
GPSM1	100	Approved	100	Approved	10	Approved
EGFL7	100	Approved	100	Approved	10	Approved
SOCS3	10	Approved	100	Approved	10	Approved
FZD3	10	Approved	100	Approved	10	Approved
KCNMA1	10	Approved	100	Approved	10	Approved
ZCCHC24	10	Approved	100	Approved	10	Approved
RAB30	10	Approved	100	Approved	10	Approved
DNAJB5	10	Approved	100	Approved	10	Approved
ARMCX4	10	Uncertain	100	Uncertain	10	Uncertain
DCHS1	10	Approved	100	Approved	10	Approved
LDLRAD3	1	Approved	100	Approved	10	Approved
FYN	0	Approved	100	Approved	10	Approved
PLD2	100	Approved	10	Approved	10	Approved
LPCAT1	100	Enhanced	10	Enhanced	10	Enhanced
GEM	100	Approved	10	Approved	10	Approved
SDC2	100	Uncertain	10	Uncertain	10	Uncertain
KIF1B	10	Approved	10	Approved	10	Approved
FRMD4A	10	Uncertain	10	Uncertain	10	Uncertain
NMT2	10	Approved	10	Approved	10	Approved
FADS2	10	Approved	10	Approved	10	Approved
CHORDC1	10	Approved	10	Approved	10	Approved
ST8SIA1	10	Approved	10	Approved	10	Approved
METRN	10	Approved	10	Approved	10	Approved
ZNF580	10	Approved	10	Approved	10	Approved
SFXN5	10	Approved	10	Approved	10	Approved
HTRA2	10	Uncertain	10	Uncertain	10	Uncertain
POLR3H	10	Approved	10	Approved	10	Approved
ADCY2	10	Approved	10	Approved	10	Approved
MYO10	10	Enhanced	10	Enhanced	10	Enhanced
FAM151B	10	Uncertain	10	Uncertain	10	Uncertain
DDAH2	10	Uncertain	10	Uncertain	10	Uncertain
PRRT1	10	Enhanced	10	Enhanced	10	Enhanced
SOBP	10	Uncertain	10	Uncertain	10	Uncertain
NHSL1	10	Uncertain	10	Uncertain	10	Uncertain
NRBP2	10	Approved	10	Approved	10	Approved
MPDZ	10	Enhanced	10	Enhanced	10	Enhanced
NFIB	10	Supported	10	Supported	10	Supported
PTAR1	10	Uncertain	10	Uncertain	10	Uncertain
SEMA4D	10	Approved	10	Approved	10	Approved
SDC3	10	Approved	10	Approved	10	Approved
GLMN	10	Approved	10	Approved	10	Approved
ZNF503	10	Approved	10	Approved	10	Approved
MSRB3	10	Enhanced	10	Enhanced	10	Enhanced
SACS	10	Uncertain	10	Uncertain	10	Uncertain
LLGL1	10	Enhanced	10	Enhanced	10	Enhanced
FEZ2	10	Uncertain	10	Uncertain	10	Uncertain
NAP1L5	10	Approved	10	Approved	10	Approved
ARSK	10	Approved	10	Approved	10	Approved
NDST1	10	Approved	10	Approved	10	Approved
DAAM2	10	Approved	10	Approved	10	Approved
NOTCH1	10	Supported	10	Supported	10	Supported
OPHN1	10	Approved	10	Approved	10	Approved
P2RY1	10	Enhanced	10	Enhanced	10	Enhanced
PRKG1	10	Enhanced	10	Enhanced	10	Enhanced
TREM2	10	Approved	10	Approved	10	Approved
ARHGAP21	1	Approved	10	Approved	10	Approved
PLOD2	1	Approved	10	Approved	10	Approved
TNIK	1	Approved	10	Approved	10	Approved
FAM120C	1	Uncertain	10	Uncertain	10	Uncertain
TBC1D12	1	Uncertain	10	Uncertain	10	Uncertain
CSRNP3	1	Approved	10	Approved	10	Approved
APPL1	1	Approved	10	Approved	10	Approved
ATP8A1	1	Enhanced	10	Enhanced	10	Enhanced
CDH2	0	Enhanced	10	Enhanced	10	Enhanced
SOX2	100	Enhanced	1	Enhanced	10	Enhanced
TCEAL1	100	Approved	1	Approved	10	Approved
SKI	10	Approved	1	Approved	10	Approved
PRKCA	10	Enhanced	1	Enhanced	10	Enhanced
TCF4	10	Approved	1	Approved	10	Approved
ITSN1	10	Approved	1	Approved	10	Approved
PDE4B	10	Uncertain	1	Uncertain	10	Uncertain
SPOCK2	10	Enhanced	1	Enhanced	10	Enhanced
SORBS1	10	Enhanced	1	Enhanced	10	Enhanced
TMEM108	10	Enhanced	1	Enhanced	10	Enhanced
CDKN1B	1	Approved	1	Approved	10	Approved
NOVA1	1	Uncertain	1	Uncertain	10	Uncertain
TUBB4A	1	Approved	1	Approved	10	Approved
SEMA5A	1	Approved	1	Approved	10	Approved
IQGAP2	1	Uncertain	1	Uncertain	10	Uncertain
RTN1	1	Enhanced	1	Enhanced	10	Enhanced
IGSF11	1	Uncertain	1	Uncertain	10	Uncertain
GABBR1	1	Uncertain	1	Uncertain	10	Uncertain
BMP1	1	Enhanced	1	Enhanced	10	Enhanced
SOX6	0	Enhanced	1	Enhanced	10	Enhanced
PHLDB1	0	Approved	1	Approved	10	Approved
RASSF9	0	N/A	1	Approved	10	Approved
SULF2	0	Approved	1	Approved	10	Approved
DPY19L1	0	Uncertain	1	Uncertain	10	Uncertain
AK4	0	N/A	1	Supported	10	Supported
PSAT1	0	Enhanced	1	Enhanced	10	Enhanced
PID1	0	Approved	1	Approved	10	Approved
MAGI2	10	Approved	0	Approved	10	Approved
ARHGEF9	10	Approved	0	Approved	10	Approved
SYDE1	10	Uncertain	0	Uncertain	10	Uncertain
SERPINH1	1	Supported	0	Supported	10	Supported
RND2	1	Approved	0	Approved	10	Approved
GDAP1	1	Enhanced	0	Enhanced	10	Enhanced
PPP1R3C	1	Uncertain	0	Uncertain	10	Uncertain
CPE	1	Supported	0	Supported	10	Supported
ITPKB	0	Enhanced	0	Enhanced	10	Enhanced
NTM	0	Enhanced	0	Enhanced	10	Enhanced
RFX4	0	Enhanced	0	Enhanced	10	Enhanced
NRXN3	0	Approved	0	Approved	10	Approved
MBP	0	Enhanced	0	Enhanced	10	Enhanced
DNER	0	Enhanced	0	Enhanced	10	Enhanced
STMN3	0	Enhanced	0	Enhanced	10	Enhanced
C21orf62	0	Enhanced	0	Enhanced	10	Enhanced
SLC6A11	0	Supported	0	Supported	10	Supported
MOBP	0	Enhanced	0	Enhanced	10	Enhanced
TAGLN3	0	Enhanced	0	Enhanced	10	Enhanced
CLDN11	0	Enhanced	0	Enhanced	10	Enhanced
GPM6A	0	Supported	0	Supported	10	Supported
ACSL6	0	Enhanced	0	Enhanced	10	Enhanced
PCSK1N	0	Enhanced	0	Enhanced	10	Enhanced
DNAJC6	0	Enhanced	0	Enhanced	10	Enhanced
SYT11	0	Enhanced	0	Enhanced	10	Enhanced
SHISA4	0	Uncertain	0	Uncertain	10	Uncertain
LUZP2	0	Enhanced	0	Enhanced	10	Enhanced
HEPACAM	0	Enhanced	0	Enhanced	10	Enhanced
NAV3	0	Approved	0	Approved	10	Approved
MSI1	0	Enhanced	0	Enhanced	10	Enhanced
WASF3	0	Enhanced	0	Enhanced	10	Enhanced
TMOD2	0	Enhanced	0	Enhanced	10	Enhanced
TLN2	0	Enhanced	0	Enhanced	10	Enhanced
GFAP	0	Enhanced	0	Enhanced	10	Enhanced
TMEM59L	0	Approved	0	Approved	10	Approved
APLP1	0	Enhanced	0	Enhanced	10	Enhanced
ZEB2	0	Approved	0	Approved	10	Approved
HECW2	0	Enhanced	0	Enhanced	10	Enhanced
HOPX	0	Enhanced	0	Enhanced	10	Enhanced
CTNND2	0	Enhanced	0	Enhanced	10	Enhanced
GPR37	0	Approved	0	Approved	10	Approved
CALD1	0	Enhanced	0	Enhanced	10	Enhanced
AIF1L	0	Enhanced	0	Enhanced	10	Enhanced
MPP2	0	Enhanced	0	Enhanced	10	Enhanced
PURG	0	Enhanced	0	Enhanced	10	Enhanced
NOVA2	0	Enhanced	0	Enhanced	10	Enhanced
RBFOX1	0	Enhanced	0	Enhanced	10	Enhanced
MAPT	0	Enhanced	0	Enhanced	10	Enhanced
COLEC12	0	Enhanced	0	Enhanced	10	Enhanced
KCNIP3	0	Enhanced	0	Enhanced	10	Enhanced
SLC6A1	0	Enhanced	0	Enhanced	10	Enhanced
KIF5A	0	Enhanced	0	Enhanced	10	Enhanced
SREK1IP1	100	Approved	100	Approved	1	Approved
MYH10	10	Enhanced	100	Enhanced	1	Enhanced
RASSF4	10	Approved	100	Approved	1	Approved
CIB2	10	Approved	100	Approved	1	Approved
RDX	0	Enhanced	100	Enhanced	1	Enhanced
ABHD8	0	Approved	100	Approved	1	Approved
NEK6	0	N/A	100	Approved	1	Approved
WLS	10	Approved	10	Approved	1	Approved
HTRA1	10	Approved	10	Approved	1	Approved
NR4A3	10	Uncertain	10	Uncertain	1	Uncertain
COL5A3	10	Approved	10	Approved	1	Approved
KCNJ16	1	Approved	10	Approved	1	Approved
TMEM18	1	Approved	10	Approved	1	Approved
PGRMC2	1	Approved	10	Approved	1	Approved
C1QC	1	Supported	10	Supported	1	Supported
PARD3B	0	Approved	10	Approved	1	Approved
SAMD4A	0	Approved	10	Approved	1	Approved
TYROBP	0	Enhanced	10	Enhanced	1	Enhanced
TRPS1	10	Enhanced	1	Enhanced	1	Enhanced
PDE9A	10	Enhanced	1	Enhanced	1	Enhanced
NOG	1	Approved	1	Approved	1	Approved
SCML4	1	Approved	1	Approved	1	Approved
SLC16A9	0	Approved	1	Approved	1	Approved
CWF19L2	0	N/A	1	Uncertain	1	Uncertain
RADIL	0	Approved	1	Approved	1	Approved
DENND5A	10	Uncertain	0	Uncertain	1	Uncertain
FRMD3	10	Approved	0	Approved	1	Approved
NEGR1	1	Uncertain	0	Uncertain	1	Uncertain
HEBP1	1	Approved	0	Approved	1	Approved
LRRK2	1	Approved	0	Approved	1	Approved
ACOT11	0	Enhanced	0	Enhanced	1	Enhanced
PEA15	0	Enhanced	0	Enhanced	1	Enhanced
FAM124A	0	Uncertain	0	Uncertain	1	Uncertain
DLG4	0	Enhanced	0	Enhanced	1	Enhanced
FMNL2	0	Enhanced	0	Enhanced	1	Enhanced
LY6H	0	Enhanced	0	Enhanced	1	Enhanced
GPR37L1	0	Enhanced	0	Enhanced	1	Enhanced
ANKRD9	0	Uncertain	0	Uncertain	1	Uncertain
GPRC5B	0	Enhanced	0	N/A	1	Enhanced
SLC4A4	0	Enhanced	0	Enhanced	1	Enhanced
SYNPO2	0	Enhanced	0	Enhanced	1	Enhanced
THSD7A	0	Supported	0	Supported	1	Supported
TSPYL5	0	Enhanced	0	Enhanced	1	Enhanced
PTPRD	0	Uncertain	0	Uncertain	1	Uncertain
SALL2	0	Approved	0	Approved	1	Approved
BCL2	100	Enhanced	100	Enhanced	0	Enhanced
B4GALT2	10	Supported	100	Supported	0	Supported
TIMP2	100	Approved	10	Approved	0	Approved
ZFP36L2	10	Approved	10	Approved	0	Approved
ACER3	1	Approved	10	Approved	0	Approved
TSC22D4	0	Uncertain	10	Uncertain	0	Uncertain
KLHL9	1	Approved	1	Approved	0	Approved
UBL3	0	Uncertain	1	Uncertain	0	Uncertain
PDLIM2	0	Approved	1	Approved	0	Approved
HOXA10	10	Approved	0	Approved	0	Approved
SOX11	1	Approved	0	Approved	0	Approved
CENPQ	1	Approved	0	Approved	0	Approved
FEZ1	0	Approved	0	Approved	0	Approved
HSPA2	0	Enhanced	0	Enhanced	0	Enhanced
RDH11	0	Enhanced	0	Enhanced	0	Enhanced
NMB	0	Approved	0	Approved	0	Approved
CACNA1A	0	Enhanced	0	Enhanced	0	Enhanced
CCDC88A	0	Enhanced	0	Enhanced	0	Enhanced
PLTP	0	Approved	0	Approved	0	Approved
MSX1	0	Enhanced	0	Enhanced	0	Enhanced
SPARCL1	0	Approved	0	Approved	0	Approved
VCAN	0	Supported	0	Supported	0	Supported
FABP5	0	Enhanced	0	Enhanced	0	Enhanced
TCEAL8	0	Uncertain	0	Uncertain	0	Uncertain
SRGN	0	N/A	0	Enhanced	0	Enhanced
PAX6	0	Enhanced	0	Enhanced	0	Enhanced
EFEMP2	0	Approved	0	Approved	0	Approved
NKD1	0	N/A	0	Uncertain	0	Uncertain
NTN1	0	Approved	0	Approved	0	Approved
HOXB4	0	Uncertain	0	Uncertain	0	Uncertain
TNRC6C	0	Uncertain	0	Uncertain	0	Uncertain
IZUMO4	0	Enhanced	0	Enhanced	0	Enhanced
POMC	0	Enhanced	0	Enhanced	0	Enhanced
TOX2	0	Approved	0	Approved	0	Approved
PREX1	0	Supported	0	Supported	0	Supported
TF	0	Enhanced	0	Enhanced	0	Enhanced
ADAMTS6	0	Enhanced	0	Enhanced	0	Enhanced
CDO1	0	Enhanced	0	Enhanced	0	Enhanced
PHKG1	0	Enhanced	0	Enhanced	0	Enhanced
GNG11	0	Uncertain	0	Uncertain	0	Uncertain
PEG10	0	Enhanced	0	Enhanced	0	Enhanced
FLNC	0	Enhanced	0	Enhanced	0	Enhanced
PAK3	0	Approved	0	Approved	0	Approved
C1QB	0	Approved	0	Approved	0	Approved
ANGPT1	0	Approved	0	Approved	0	Approved
