# Supplementary material for: Convergent differentiation of multiciliated cells
Source: Sci Rep. 2023 Dec 27;13:23028. doi: 10.1038/s41598-023-50077-5 (PMC10754865; doi:10.1038/s41598-023-50077-5)
Supplement: Supplementary file 1 — Supplementary Information. [file 41598_2023_50077_MOESM1_ESM.zip › STable3.TissueSpecificGeneExpression_GTEx.xlsx]

## Sheet: airway
GeneSymbol	Lung_exp	Fallopian_exp	Spinal_exp
ABCA7	31.389	8.65711	5.95332
ABRACL	32.7733	13.6523	6.36764
ADH7	1.17872	0.0729667	0.00941509
ALCAM	83.8669	34.7444	78.3884
ALDH3A1	13.9149	2.47184	0.370833
AQP3	91.3892	25.255	0.955097
AQP5	15.2661	1.8576	1.76293
BCL2L14	0.360097	0.0981111	0.0213906
BPIFB1	95.0037	0.0703889	0.0126491
C2CD2L	18.3908	17.4923	11.2462
CCL28	2.91371	3.55011	2.03728
CDH26	2.56427	1.41839	1.14585
CLIC6	19.4375	14.4982	1.34581
CXCL17	140.208	8.44922	0.0770541
CYB5A	95.0044	26.84	16.0488
CYP2F1	2.90238	0.0249444	0.0166742
DAPL1	0.538906	13.8671	1.04813
DHCR24	272.509	42.7089	727.989
DUSP4	9.61835	2.81411	0.759973
ECE1	135.128	96.4522	15.4299
EPAS1	1121.98	218.727	49.5208
F3	113.561	200.662	27.9994
FAM3D	6.58281	0.856178	0.129874
FAM83E	16.7205	8.40081	0.0996107
FBLIM1	55.939	67.48	1.95726
FOXA1	8.4325	1.07567	0.0365805
FOXC1	7.48335	12.5789	7.20107
FRAT2	21.9783	11.4337	5.12994
GALNT18	76.4985	19.3533	6.49715
GCH1	31.4334	8.65189	4.33609
GCLC	14.8454	22.5078	17.0701
GPRC5A	235.982	17.6582	1.15495
GPX2	3.66968	1.56869	0.374949
HPGD	60.8574	20.1533	0.596013
ITGB6	26.2502	1.20111	0.10812
KLF5	30.196	19.6937	1.41883
KLHL21	25.7104	41.0567	18.8624
KRT4	11.9776	8.69161	0.786466
LGALS3	384.923	294.767	46.615
LIPH	17.7828	0.678767	0.10656
LRRC26	0.604003	2.66187	0.17274
LY6E	204.19	153.089	29.9074
LYPD2	2.59062	0.352789	0.0403994
MAP3K9	3.2275	0.948211	1.94745
ME1	15.6633	10.3499	28.5819
MUC16	0.888021	2.46252	0.00283522
MUC4	5.29177	3.46461	0.0645195
MUC5B	5.4204	1.34532	0.0331151
MYH14	37.9112	11.0837	38.6552
NEK2	0.964907	0.7062	0.188216
OTX1	0.435671	0.150089	0.0274321
PAX9	0.973586	0.5056	0.146258
PDZK1IP1	30.7932	11.4195	0.229897
PI4K2B	19.0115	12.042	5.46708
PIGR	106.696	5.3481	0.260874
PIR	18.0194	16.2744	26.706
PITX1	0.917883	1.11804	0.0947874
PLAC8	15.3238	2.50772	0.990752
PLEKHG6	1.572	1.09966	0.0759182
PROM1	3.12869	2.8727	1.93404
PRSS22	13.7374	9.73736	0.241709
RAB11FIP1	44.2484	8.25056	0.644879
RBM38	42.4445	63.6656	13.7886
SCGB1A1	1025.98	8.1314	0.140016
SCGB3A1	765.201	31.8909	0.72596
SEMA3C	23.7391	13.4578	9.82718
SHB	29.8346	17.7689	12.5679
SIX1	1.74642	0.493433	0.247206
SIX2	0.642123	0.643544	0.191725
SLC26A2	16.626	7.35889	5.08945
SLC6A6	55.4051	20.5933	12.6302
SLITRK6	2.41586	0.252989	0.322205
SLURP1	0.468235	0.367311	0.399358
SSH2	30.5661	11.9593	8.44301
TACSTD2	125.983	20.0661	0.798613
TBX1	9.05555	17.0857	0.271069
TCN2	68.9512	42.8343	19.7718
TMC5	24.2188	3.69097	0.0617597
TMEM154	2.96121	1.11046	0.468057
TNFAIP8	8.82376	3.15422	1.08213
TP53INP2	41.7713	45.8211	1014.06
TSPAN1	50.9203	55.7641	5.43902
TSPO	240.855	159.541	67.3206
UNC93B1	62.1141	34.8933	12.2301
VILL	13.2756	15.3878	5.86874
WFDC2	111.784	233.499	3.8715
ZNF750	2.64715	0.447944	0.195725

## Sheet: oviduct
GeneSymbol	Lung_exp	Fallopian_exp	Spinal_exp
ALDH18A1	22.4544	27.9067	11.2464
AMIGO2	25.5948	68.5689	2.55574
AP1M2	21.8281	17.9785	0.0734868
B4GALT1	95.9499	104.216	7.05177
BCAT1	16.5832	11.5166	6.55448
BMPR1B	1.60003	7.35233	3.23016
BNC2	3.85802	29.1844	0.566064
CA12	4.92808	43.5816	0.464652
CALCOCO2	89.0708	86.6433	34.5872
CD44	107.548	68.3422	35.0712
CDKL1	2.0584	3.68289	0.421981
CFI	50.1718	82.8133	9.4009
CLDN10	2.15447	10.6722	5.38578
CLIC5	46.1604	3.40341	1.29962
CROT	7.73267	12.3534	3.57887
CTC1	26.0732	28.5189	5.80016
CYB5R1	36.0826	44.0611	14.3254
DEPDC5	6.67941	10.8298	4.36962
DIO1	0.644197	1.6348	0.171075
DRAM1	63.823	17.1867	2.81164
ELOVL7	4.38055	5.96489	39.6529
EMX2	0.086805	106.601	0.841734
ESR1	2.1247	42.6267	0.23901
GALM	19.3139	27.4833	3.66179
GATA6	27.3884	58.6044	0.192715
GMNN	10.706	15.6337	7.29224
GMPPA	35.067	46.4578	12.4524
GREB1	1.37225	63.0956	4.30258
IFT140	20.5819	37.5156	5.18632
KCNRG	4.50431	23.0114	0.75312
KIAA0319L	29.3643	25.3644	14.7784
LAMB1	231.922	105.824	4.86179
LAMC2	24.8622	18.9786	0.152499
LPAR3	2.97489	12.8882	0.461464
LRAT	0.18341	1.03754	3.51378
MANBA	35.0722	21.4278	12.7432
MEIS1	39.4416	99.9133	8.01597
MGLL	55.8177	24.7211	21.728
MGP	1060.86	2126.27	35.4121
MTFR1L	35.514	54.1689	29.832
NSUN2	44.5652	55.8167	22.3074
OVGP1	8.56779	431.713	3.73171
PANX1	22.2302	12.8263	3.57086
PAX8	2.50526	57.6053	2.07547
PCED1B	17.3202	18.7331	3.27628
PDE8B	7.58749	38.5222	8.17786
PFKP	27.2189	53.59	19.6295
PIGT	24.7415	32.5544	18.022
POLG2	11.2083	17.0494	4.6201
PRKCD	73.9484	40.2667	10.8275
PROSER1	25.2329	16.87	9.18182
RBBP8	12.8946	14.6842	2.92682
RCL1	13.6241	12.7067	5.17979
RGL3	35.2222	38.9511	4.80247
RPS6KA1	66.1863	16.1353	15.1562
RSPO1	7.81269	41.3022	0.0478969
SLC23A1	1.93046	26.4396	0.326406
SLC29A3	7.85456	12.297	6.41342
SPAG7	42.6085	49.1022	32.1806
ST6GALNAC2	11.808	17.1639	2.61426
STARD5	8.33629	20.0817	1.62494
TCTN3	36.4955	46.9333	9.63754
TGFA	4.42987	2.56086	27.2948
TMEM254	11.8232	22.6033	9.97504
TRAF3IP2	13.237	17.1922	3.22089
TXNL4B	10.2817	13.0561	10.4151
VTCN1	0.319246	7.42378	0.0510497
WDR77	28.1788	67.02	12.5219
WDR91	34.4889	35.02	8.99469
WFS1	102.906	148.379	22.5192
YIPF2	43.0436	48.2978	17.0006
ZNF512	35.5666	53.6244	23.6236

## Sheet: ependyma
GeneSymbol	Lung_exp	Fallopian_exp	Spinal_exp
ABAT	5.82908	9.68111	46.0827
ABCA5	9.16622	15.26	8.58896
ABHD8	18.6498	24.0722	14.9335
ACER3	17.451	9.98289	20.1265
ACOT11	1.20481	2.31789	0.796201
ACSL6	0.520787	0.442733	6.52245
ADAMTS6	2.21177	2.80044	0.529391
ADCY2	0.568841	4.35961	14.3583
AIF1L	18.5098	21.2233	265.68
AK4	3.04592	11.2363	12.9372
AKT3	26.6491	38.6244	14.8402
ANK2	3.86545	7.84233	24.6105
ANKH	14.8046	15.1044	36.9564
ANKRD9	12.9759	6.75111	6.0945
APLP1	2.67155	3.94289	1109.06
APOE	378.701	117.957	726.588
APPL1	20.7883	27.7411	14.2674
ARHGAP21	42.7044	57.9789	146.453
ARHGEF9	5.30148	8.55867	9.10806
ARID4A	14.5941	13.9792	7.2044
ARMCX4	6.36849	13.1164	3.47472
ARSK	4.29421	5.45211	2.10367
ATP2B1	21.182	15.4189	8.82747
ATP8A1	17.5783	5.97644	54.0889
B3GALT1	0.276516	0.963622	1.08989
B4GALT2	25.187	28	32.3051
BCL2	5.08465	13.3113	4.37354
BMP1	38.9322	78.8822	6.90006
BRD9	26.6023	29.1189	14.542
BTG1	150.523	167.974	36.4073
C1QB	506.261	155.031	169.79
C1QC	329.369	124.647	138.921
C21orf62	0.131925	1.3546	0.526557
CACNA1A	0.274649	4.32829	8.02196
CACNB4	0.98413	0.578233	2.24082
CALD1	216.181	465.878	30.9788
CCDC8	10.3889	45.5233	2.1743
CCDC85B	108.502	102.211	56.2341
CCDC88A	12.7113	7.52289	31.8443
CDH2	1.17603	4.38922	11.4893
CDKN1B	82.5222	110.253	96.1076
CDO1	22.6757	21.3009	20.9379
CECR2	5.59574	4.2042	5.06324
CENPQ	5.07403	7.04689	13.4738
CHORDC1	16.8881	14.7803	12.7695
CIB2	4.16048	8.42022	5.45094
CKB	179.187	613.722	490.844
CLASP2	15.8671	19.9378	65.3514
CLDN11	6.77934	19.489	221.006
CLDN5	331.983	76.89	84.804
CLIP2	23.8927	18.3333	109.328
CLIP3	20.7924	79.8989	117.059
CNTN1	2.15082	3.90107	45.5647
COL5A3	36.0885	61.7422	11.3538
CPE	61.342	163.043	226.27
CREB5	9.73773	4.89722	9.03831
CRYAB	172.596	150.474	1700.46
CSMD3	0.0564839	0.131522	0.805016
CSPG5	3.73121	0.250478	17.1164
CSRNP3	0.368329	2.1138	1.81071
CTNND2	0.806446	0.360511	47.2069
CTSF	68.7413	171.023	86.8531
CWF19L2	12.67	17.8222	10.7667
CXCR4	158.236	56.7844	87.6877
DAAM2	27.2414	39.8033	156.951
DCHS1	21.9784	32.0378	2.32623
DCLK1	2.55528	7.76557	10.3052
DDAH2	106.609	146.156	58.5804
DENND2A	27.1445	51.5644	18.773
DENND5A	64.2945	62.2122	115.168
DLG4	22.3096	34.4833	24.9872
DLL1	27.8785	26.6089	12.0873
DNAJB5	17.72	46.5447	13.1254
DNAJC6	2.62935	1.08614	70.9453
DNER	1.26243	9.22256	108.842
DPY19L1	18.3803	15.5822	34.8112
DPYSL2	121.005	49.6222	236.972
DSEL	6.60464	6.26222	8.26074
DTNA	6.44748	10.1631	95.5761
EFEMP2	106.74	133.982	20.5945
EID2	16.158	19.3478	14.8536
EIF1B	166.425	183.844	129.752
EPDR1	42.1009	49.36	42.6226
EPM2A	3.42602	6.29189	14.355
FABP5	73.007	13.9111	58.4497
FADS2	26.1758	34.0133	42.1666
FAM120C	3.02196	5.77522	5.87505
FAM124A	2.7248	4.981	27.7853
FAM151B	1.50272	1.15118	0.739683
FAT3	1.73871	0.822311	0.652648
FCER1G	284.787	83.97	73.8218
FEZ1	40.1053	18.1554	755.518
FEZ2	33.9494	34.5133	52.7226
FGFBP3	1.74742	2.79567	5.5078
FGFR1	71.0519	124.36	27.0804
FJX1	6.59449	12.6611	7.99769
FLNC	27.5556	86.81	23.935
FLRT2	1.38672	3.09624	0.805298
FMN2	0.176554	1.49919	6.17773
FMNL2	55.4115	29.7011	241.307
FRMD3	4.40873	4.29933	3.2113
FRMD4A	12.2141	8.17722	4.47233
FRMD5	0.249126	0.446378	18.6294
FYN	61.594	46.5622	45.8812
FZD3	1.14435	3.34178	1.98576
FZD7	12.1666	42.0378	4.18527
GABBR1	67.8179	138.664	42.0007
GADD45G	42.8345	48.5133	19.504
GDAP1	4.14204	5.78456	33.2875
GEM	73.8253	93.7144	6.99497
GFAP	1.4658	1.1596	9942.16
GJA1	121.92	57.3167	104.295
GLMN	7.34899	9.763	5.06462
GNAO1	0.957759	4.36256	48.565
GNG11	89.3476	82.7122	17.5828
GPM6A	6.64503	4.61982	40.7762
GPM6B	24.7016	10.7324	669.006
GPR135	2.50668	6.99522	1.05891
GPR37	0.595092	0.809867	161.82
GPR37L1	0.136828	0.395067	34.7014
GPR85	0.670115	0.586933	4.31081
GPRC5B	12.0408	39.3933	307.417
GPSM1	42.0907	26.0044	18.9533
HEBP1	42.473	42.3133	35.2178
HECW2	17.3155	1.24346	3.87288
HEPACAM	0.0886756	0.151478	61.535
HNRNPH2	120.787	113.689	76.6886
HOPX	274.465	7.85578	48.9765
HOXA3	7.89779	26.805	3.07553
HOXA5	44.0457	123.468	28.3744
HOXB3	14.5968	47.2611	6.94468
HOXB4	12.4658	28.5391	4.83239
HSPA2	15.8354	20.4571	224.221
HTRA1	103.076	197.263	296.904
HTRA2	36.9453	39.0933	18.1676
ID4	65.4419	180.716	26.5999
IGSF11	0.227922	0.820722	28.4762
IL1RAPL1	0.0308202	0.0519778	1.99022
INHBA	11.738	2.24411	1.01106
IQGAP2	10.2182	4.20011	1.44493
ITIH5	22.4422	14.6891	6.35077
ITM2C	69.7026	101.866	299.502
ITPKB	39.1075	54.1456	77.2635
ITSN1	6.34743	10.9313	5.01743
IZUMO4	9.18292	21.0679	27.0812
KCNH2	4.76693	19.6479	5.63305
KCNJ16	0.762324	2.27174	6.87829
KCNK2	0.189045	1.98192	2.92206
KCNMA1	2.26954	17.3972	3.03345
KCTD15	26.557	44.8533	6.32758
KIF1B	14.0934	14.2378	49.7106
KLHL9	15.9083	20.3478	12.0511
LDLRAD3	7.23366	12.0431	33.9366
LIX1	0.0627881	0.0272667	18.5435
LLGL1	15.3392	29.4367	111.423
LMNB1	13.3728	5.25333	2.71704
LMO3	26.6358	6.98241	7.70066
LPAR1	29.7199	31.2278	245.389
LPAR4	0.146139	0.733856	0.722468
LPCAT1	154.957	30.0478	9.438
LRP12	5.94049	9.46222	3.28969
LRRC9	0.0496934	0.621611	0.138622
LRRK2	44.8256	9.72922	4.25576
LUZP2	0.158053	0.0203	7.67504
LY6H	2.36908	4.07768	26.4575
MAGI2	1.00898	1.91586	4.21844
MAL	38.9528	15.2693	316.18
MAP2	14.3995	2.903	25.2734
MBP	10.0481	9.68789	9936.69
METRN	12.4844	28.3233	87.9203
MOBP	0.285496	0.760156	1474.41
MPDZ	19.3632	39.9733	27.0455
MPP2	2.31385	8.88622	33.6044
MSI1	1.15597	6.67433	4.4861
MSRB3	50.5628	75.54	10.0686
MSX1	8.58797	21.0981	7.64327
MTHFD2L	3.41931	4.90089	3.03089
MYH10	150.388	62.4633	8.98071
MYO10	27.257	6.34767	12.2312
NAP1L5	6.90604	13.846	33.9373
NAT14	15.5529	41.3856	17.4175
NAV3	4.27249	3.09233	5.35781
NCAM1	1.87306	48.5146	92.7218
NDFIP1	77.0903	77.0444	75.8048
NDN	42.1248	109.386	38.4346
NDRG1	223.382	201.711	458.176
NDRG2	95.4714	275.756	458.96
NDST1	51.3426	30.1211	57.0617
NEGR1	6.0978	8.42853	7.5803
NEK6	25.6972	8.95478	9.59565
NFIA	13.435	22.7422	10.5881
NFIB	22.2334	26.7944	6.72415
NFIX	54.1938	87.4722	77.9977
NHSL1	9.46488	1.84344	2.76581
NKD1	16.7405	12.1721	8.74504
NLGN1	0.297869	1.86633	1.88613
NMB	12.1038	17.6937	16.2678
NMT2	8.21497	15.73	6.93094
NOG	1.75339	1.33967	1.18871
NOTCH1	50.6357	29.6178	10.6126
NOVA1	1.07737	6.91622	13.3033
NPAS3	0.23651	1.95967	7.86575
NR2F1	73.1749	133.991	15.9091
NR4A3	31.7203	47.409	3.24834
NRBP2	94.0377	127.38	211.748
NRXN3	1.54475	3.49336	6.42507
NTM	13.7139	0.863589	26.3801
NTN1	9.32862	14.3082	4.80756
NTRK2	3.67381	4.87852	19.9303
NUAK1	21.67	22.7257	12.5213
NUCKS1	94.9149	137.71	138.053
OPHN1	8.46658	6.72744	3.72594
PADI2	10.0631	4.10411	264.896
PAK3	0.769028	2.97556	2.44615
PAMR1	9.77939	40.6357	12.5504
PARD3B	8.83275	10.0193	4.1976
PARD6G	5.59647	11.4958	2.28288
PAX6	0.0123815	0.0178333	1.70213
PCDH9	0.65711	0.474811	9.65684
PCSK1N	4.36333	11.5447	188.375
PDE1C	5.0876	13.1188	15.3821
PDE4B	16.3089	5.10267	30.0368
PDE9A	7.97081	12.6176	11.0196
PDLIM2	35.5809	15.6594	10.2193
PEA15	308.151	241.389	2384.05
PEG10	22.6242	9.27911	37.5662
PEG3	3.32542	24.8197	26.577
PFN2	25.5894	85.6256	122.31
PGRMC2	40.4425	45.6378	20.041
PHKG1	3.04074	3.65933	7.92297
PHLDB1	62.6321	78.9478	77.2869
PLD2	37.1402	37.8344	19.128
PLOD2	23.9637	22.0622	12.0535
PLTP	147.462	278.9	44.1985
POLR3H	21.6801	28.6611	21.8981
POMC	4.87802	3.52811	5.99717
PPP1R3C	23.0459	24.7963	13.1724
PRDM8	2.85752	9.95733	8.66535
PREX1	78.8455	15.5868	100.869
PRKCA	8.79276	9.45122	19.9217
PROX1	2.42507	3.12611	10.9791
PRRT1	6.01066	17.8009	13.4766
PSAT1	11.366	13.7678	138.978
PSD	1.69506	49.6583	10.1336
PSIP1	26.1934	47.21	46.5337
PTAR1	18.4666	17.2633	7.20878
PTN	35.2494	22.7874	114.408
PTPN4	4.31574	5.27789	3.22521
PTPRD	8.3308	4.18144	46.2159
PTPRS	40.1251	69.1167	14.0574
PURG	0.413871	0.712811	3.72999
QKI	33.4527	20.2878	150.077
RAB30	4.39858	4.29489	12.9175
RADIL	7.23241	6.74289	4.62477
RASSF4	45.0554	22.4667	57.2168
RASSF8	16.1571	18.3454	15.7931
RASSF9	4.22636	4.92922	0.827949
RDH11	59.0435	53.5133	103.317
RDX	42.8946	31.4711	63.2131
RELN	1.45773	2.81672	4.01121
RFX4	0.0350405	0.0102333	11.4988
RGMA	2.50073	23.6144	8.26244
RGS2	175.438	228.289	53.0135
RIC3	4.6094	13.7243	7.54862
RND2	1.27652	5.092	120.979
ROBO1	11.6847	7.58344	6.97772
ROBO2	6.2905	0.110967	1.78594
RTN1	9.95178	10.676	81.5987
S1PR3	10.3423	33.3199	4.65548
SACS	5.73274	8.03411	7.92189
SALL2	4.81541	17.4498	12.9086
SAMD4A	32.949	21.2769	74.9399
SCML4	2.56571	0.959156	0.207193
SDC2	52.2102	111.839	12.7527
SDC3	41.502	66.2422	45.6664
SDK2	2.66272	2.16219	3.38555
SEMA4D	11.9187	8.02356	121.928
SEMA5A	11.6896	4.46944	9.76506
SEMA6D	7.14557	5.70322	5.67684
SERPINE2	18.9325	10.513	41.8904
SERPINH1	188.224	122.597	19.0719
SESN3	17.7385	11.5111	16.8251
SFXN5	4.69132	4.69567	11.7155
SGCE	46.5162	66.9556	42.0069
SHISA4	19.0686	26.4499	94.8546
SKI	76.3273	83.8978	27.7609
SLC16A1	8.40641	24.5491	25.6926
SLC16A2	20.679	25.6911	5.96964
SLC16A9	1.54711	24.8833	5.07585
SLC1A2	0.475587	0.6894	22.0144
SLC4A4	4.96468	1.42668	9.40651
SLC6A11	0.0628116	1.03443	3.95584
SLITRK2	1.74587	2.57619	12.2082
SNCAIP	1.6443	4.52811	0.87106
SNTA1	17.8452	49.5922	57.3421
SOBP	4.73228	8.88478	11.8781
SOCS3	492.343	720.686	37.5983
SORBS1	42.698	135.271	38.9497
SOX11	0.0532334	0.0198556	1.52198
SOX2	2.54489	1.94753	41.6524
SOX6	1.22144	2.50989	1.58645
SOX9	7.33072	7.13289	23.3499
SPARC	1081.42	562.067	1265.77
SPARCL1	885.108	1508.57	326.338
SPOCK2	106.78	10.9993	82.1955
SREK1IP1	8.42664	9.30944	6.60488
SRGN	723.76	220.771	237.085
SSPN	8.42647	24.9889	7.62725
ST6GALNAC3	7.78166	4.08074	11.6821
ST8SIA1	2.16679	1.18052	2.34951
STMN3	35.4757	46.7144	84.9839
SULF2	22.6928	105.028	14.8479
SYDE1	32.2095	44.5433	4.18403
SYDE2	2.90112	2.04544	0.174223
SYNPO2	23.2491	114.238	4.34001
SYP	4.5247	2.80133	86.8268
SYT11	17.8304	21.844	190.383
TAGLN3	0.679438	0.105267	51.073
TBC1D12	9.30511	7.867	49.8055
TCEAL1	58.3264	235.756	32.1234
TCEAL8	62.2261	79.7133	67.4914
TCF4	26.3684	15.5032	9.14409
TET1	0.564088	1.22734	0.817182
TF	2.20867	3.05666	2177.96
TGFB2	9.57721	5.41578	3.46966
THRA	35.7435	58.6756	68.1149
THSD7A	2.04958	5.671	2.31699
TIAM2	0.55664	0.709322	0.501716
TIMP2	310.504	394.756	165.597
TLN2	4.65669	6.70211	15.1869
TMEM108	6.8951	1.27706	1.77999
TMEM121	3.10952	8.89511	7.0016
TMEM170B	8.9776	4.13089	8.08136
TMEM18	17.3136	27.8733	15.0064
TMEM47	43.1105	66.4267	14.1123
TMEM59L	3.37676	3.89767	70.1659
TMOD2	8.91744	17.5763	29.2911
TNIK	11.8893	5.31467	9.43422
TNRC6C	7.53742	13.9851	11.0593
TOX2	40.5287	5.02911	2.94081
TP53I13	53.6205	46.9278	15.8987
TPPP	17.2181	25.2889	143.599
TRAM1L1	1.38153	4.17122	10.7311
TRIM9	0.674609	1.21594	13.6777
TRPS1	6.73565	8.422	3.87883
TSC22D4	69.2189	66.8044	336.684
TSHZ3	12.8138	28.81	2.39596
TSPAN5	6.97005	19.0399	38.1031
TSPYL5	8.51706	24.9911	11.0395
TTC28	13.9856	18.52	2.55293
TUBB4A	0.686008	1.08989	486.163
TYROBP	426.34	80.6167	121.42
UBL3	44.6415	44.1244	102.19
UCHL1	18.3283	12.4248	471.336
VAMP2	113.447	176.542	151.612
VANGL2	13.3856	13.8164	9.46157
VCAN	50.3675	12.812	8.08028
VIM	756.52	1035.61	155.311
WASF3	15.3267	27.0033	48.6921
WDFY2	7.59182	10.0544	5.35123
WLS	43.4916	43.1978	22.2168
WWC2	26.3354	12.5018	10.5981
YAF2	5.16084	6.80856	4.0936
ZBTB20	0.722701	0.701622	0.502677
ZCCHC24	48.7198	80.3556	150.891
ZDHHC17	20.3505	29.2422	23.9743
ZEB2	25.2185	16.1836	68.9623
ZFHX4	0.260388	1.48506	2.69009
ZFP36L2	387.905	307.844	52.5356
ZHX2	30.5224	34.7767	16.5181
ZNF354C	3.87998	7.21767	2.67411
ZNF462	3.97243	7.65	4.02064
ZNF503	35.9885	64.2922	7.62523
ZNF580	39.4599	61.1967	25.019
ZNF608	17.6199	8.76378	13.1238
ZNRF3	6.02479	11.5869	3.13701
